# Supplementary material for: Shear wave elastography imaging of carotid plaques: feasible, reproducible and of clinical potential
Source: Cardiovasc Ultrasound. 2014 Dec 8;12:49. doi: 10.1186/1476-7120-12-49 (PMC4293004; doi:10.1186/1476-7120-12-49)
Supplement: Supplementary file 2 — Additional file 2: Ultrasound B-mode and SWE video clip of minor carotid plaque demonstrated at the carotid bifurcation. Greyscale imaging demonstrates a predominately anechoic type 1 plaque on the posterior wall corresponding to relatively low YM in the SWE image. (ZIP 14 MB) [file 12947_2014_545_MOESM2_ESM.zip]

Archive with 1 entries (1 files):
- 1407623015148105_add2.avi
